# Supplementary material for: Cultural adaptation of the mental health first aid guidelines for Brazilians with problem drinking: a Delphi expert consensus study
Source: BMC Psychiatry. 2022 Mar 7;22:168. doi: 10.1186/s12888-022-03709-5 (PMC8900433; doi:10.1186/s12888-022-03709-5)
Supplement: Supplementary file 1 — Additional file 1. Statements that were presented to the panels and their ratings across 3 rounds of the survey. [file 12888_2022_3709_MOESM1_ESM.xlsx]

## Sheet: Round 1
Table 1. Statements in the questionnaire of Round 1 (n=177) and their endorsement rates by panel
Statements in English	Statements in Portuguese	Endorsement rates
		Panel of health professionals (n=30)	Panel with lived experience (n=30)	Total (n=60)
Recognising problem drinking	Reconhecendo o problema com bebida
The first aider should be able to recognise problem drinking.	O(a) socorrista deve ser capaz de reconhecer os sinais do uso problemático de álcool.	1	1	1
The first aider should be able to recognise the signs of high-risk drinking.	O(a) socorrista deve ser capaz de reconhecer os sinais do uso arriscado de álcool.	0.966667	1	0.983333
The first aider should be able to recognise the symptoms of alcohol abuse.	O(a) socorrista deve ser capaz de reconhecer os sintomas de abuso de álcool.	0.966667	1	0.983333
The first aider should be able to recognise the symptoms of alcohol dependence.	O(a) socorrista deve ser capaz de reconhecer os sinais de dependência de álcool.	0.966667	1	0.983333
Understanding problem drinking	Entendendo o problema com bebida
The first aider should be aware that the person might not recognise that they have a drinking problem.	O(a) socorrista deve saber que a pessoa pode não reconhecer que tem problemas com bebida alcoólica.	0.933333	0.9	0.916667
The first aider should be aware that the person may deny they have a drinking problem.	O(a) socorrista deve saber que a pessoa pode negar que tem um problema com bebida alcoólica.	1	0.9	0.95
The first aider should be aware that forcing the person to admit they have a drinking problem may cause conflict.	O(a) socorrista deve saber que forçar a pessoa a admitir que tem um problema com bebida alcoólica pode gerar conflitos.	1	0.9	0.95
The first aider should be aware that the person is the only one who can make the decision to change their drinking behaviour.	O(a) socorrista deve saber que a pessoa é a única que pode tomar a decisão de mudar seu comportamento em relação ao uso de álcool.	0.933333	0.9	0.916667
The first aider should be aware that a person’s willpower and self-resolve is not always enough to help them stop problem drinking.	O(a) socorrista deve saber que a força de vontade e determinação de uma pessoa não são sempre suficientes para ajudá-la a parar seu uso problemático de álcool.	1	0.933333	0.966667
The first aider should be aware that it is not easy to change drinking habits.	O(a) socorrista deve saber que não é fácil mudar hábitos de uso de álcool.	0.966667	0.966667	0.966667
The first aider should be aware that giving advice alone may not help the person change their drinking behaviour.	O(a) socorrista deve saber que somente o aconselhamento da pessoa pode não ajudá-la a mudar seus hábitos de uso de álcool.	1	0.966667	0.983333
The first aider should be aware that detoxification is only part of the recovery process and that many lifestyle changes are required to change drinking behaviours.	O(a) socorrista deve saber que a desintoxicação é apenas parte do processo de recuperação e que muitas mudanças de estilo de vida são necessárias para mudar hábitos em relação ao uso de álcool.	1	1	1
The first aider should be aware that the person may relapse once or several times before changing their drinking patterns.	O(a) socorrista deve saber que a pessoa pode recair uma ou mais vezes antes de mudar seus hábitos de uso de álcool.	1	0.966667	0.983333
The first aider should be aware that it is possible for the person to change their drinking habits.	O(a) socorrista deve saber que mudar os hábitos de uso de álcool é possível para a pessoa.	1	0.9	0.95
The first aider should be aware that it is possible for them to assist the person change their problem drinking.	O(a) socorrista deve saber que é possível ajudar a pessoa a mudar seu uso problemático de álcool.	0.966667	0.933333	0.95
The first aider should be aware that the person may be drinking as a means of coping with problems in their life (e.g. underlying emotional distress or mental illness).	O(a) socorrista deve saber que a pessoa pode estar bebendo álcool como uma forma de lidar com problemas em sua vida (por exemplo: algum sofrimento emocional subjacente ou transtorno mental).	0.933333	0.9	0.916667
The first aider should be aware that problem drinking may be related to an untreated mental illness.	O(a) socorrista deve saber que o uso problemático de álcool pode estar relacionado a um transtorno mental não-tratado.	0.933333	0.866667	0.9
The first aider should be aware that mental health problems can be caused or exacerbated by drinking alcohol.	O(a) socorrista deve saber que problemas de saúde mental podem ser causados ou exacerbados pelo uso de bebida alcoólica.	1	0.9	0.95
The first aider should be aware that to stop problem drinking, the person’s underlying emotional distress or mental health problems will usually need to be addressed.	O(a) socorrista deve saber que parar o uso problemático de álcool normalmente requer que sejam abordados o sofrimento emocional subjacente e/ou os problemas de saúde mental da pessoa.	0.933333	0.8	0.866667
Talking to the person about their drinking	Conversando com a pessoa sobre bebida
The first aider should talk with the person in a quiet, private environment.	O(a) socorrista deve falar com a pessoa em um ambiente calmo e reservado.	0.933333	0.933333	0.933333
The first aider should talk to the person at a time when there will be no interruptions.	O(a) socorrista deve falar com a pessoa em um horário em que não haja interrupções.	0.833333	0.833333	0.833333
The first aider should be aware that the person may not recall events that occurred whilst they were intoxicated (i.e. they may have blacked out).	O(a) socorrista deve saber que a pessoa pode não se lembrar de eventos ocorridos enquanto estava intoxicada (pode ter desmaiado, por exemplo).	1	0.933333	0.966667
The first aider should talk to the person when both are in a calm frame of mind.	O(a) socorrista deve falar com a pessoa quando ambas estiverem em um estado de espírito tranquilo.	0.666667	0.866667	0.766667
The first aider should interact with the person in a supportive way.	O(a) socorrista deve interagir com a pessoa de maneira apoiadora.	0.933333	0.933333	0.933333
The first aider should try to listen to the person non-judgmentally.	O(a) socorrista deve tentar escutar a pessoa sem fazer julgamentos.	1	0.966667	0.983333
The first aider should not talk in a confrontational way.	O(a) socorrista não deve falar com a pessoa de uma maneira confrontativa.	0.866667	0.733333	0.8
The first aider should not use a threatening approach.	O(a) socorrista não deve abordar a pessoa de maneira ameaçadora.	1	0.933333	0.966667
The first aider should not lecture the person.	O(a) socorrista não deve dar sermões à pessoa.	0.866667	0.766667	0.816667
The first aider should avoid expressing moral judgments about the person’s drinking.	O(a) socorrista deve evitar expressar julgamentos morais sobre o hábito da pessoa de uso de bebida alcoólica.	1	0.9	0.95
The first aider should not label the person (e.g., an 'alcoholic' or 'addict').	O(a) socorrista não deve chamar a pessoa de alcoólatra, viciado(a) ou expressões similares.	0.933333	0.833333	0.883333
The first aider should use ‘I’ statements, for example, "I am concerned about how much you’ve been drinking lately".	O(a) socorrista deve usar frases iniciadas por "eu", como "Eu estou preocupado(a) com o quanto você tem bebido ultimamente".	0.666667	0.733333	0.7
The first aider should identify and discuss the person’s behaviour rather than criticise their character, for example, “Your drinking seems to be getting in the way of your friendships” rather than “You're a pathetic drunk”.	O(a) socorrista deve identificar e conversar sobre o comportamento da pessoa ao invés de criticar o seu caráter - por exemplo: dizer "Seu hábito de beber parece estar interferindo com as suas amizades" ao invés de "Você é um bêbado patético".	1	0.9	0.95
The first aider should not accuse the person of being an alcoholic.	O(a) socorrista não deve acusar a pessoa de ser alcoólatra.	0.9	0.733333	0.816667
The first aider should consider the person’s readiness to talk about their drinking problem by asking about areas of their life that it may be affecting, for example, their mood, work performance and relationships.	O(a) socorrista deve considerar o grau de preparação da pessoa para falar sobre seu problema com bebida alcoólica por meio de perguntas sobre áreas de sua vida que podem estar afetadas pela bebida, como seu humor, seu rendimento no trabalho e seus relacionamentos.	0.933333	0.9	0.916667
The first aider should talk to the person about their drinking openly and honestly.	O(a) socorrista deve falar com a pessoa sobre seu hábito de beber de maneira aberta e honesta.	0.966667	1	0.983333
The first aider should try to understand the person’s own perception of their drinking.	O(a) socorrista deve tentar entender a percepção da própria pessoa sobre seu hábito de beber.	1	0.933333	0.966667
The first aider should advise the person that alcohol may interact with other drugs (illicit or prescribed) in an unpredictable way which may lead to a medical emergency.	O(a) socorrista deve conversar com a pessoa sobre a possibilidade de o álcool interagir com outras drogas (lícitas ou não), e que isso pode acontecer de maneira imprevisível, levando a uma emergência médica.	0.966667	1	0.983333
The first aider should encourage the person to find some information on how to reduce the harms associated with their problem drinking.	O(a) socorrista deve incentivar a pessoa a procurar informações sobre como reduzir os danos associados ao uso problemático de álcool.	0.933333	1	0.966667
The first aider should tell the person what they are willing and able to do to help. This may range from simply being a good listener to organising professional help.	O(a) socorrista deve dizer à pessoa o que está disposto(a) a fazer para ajudar. Isso pode ir desde simplesmente ser bom(boa) ouvinte até procurar ajuda profissional para a pessoa.	0.966667	1	0.983333
The first aider should not expect a change in the person’s thinking or behaviour right away; this conversation might be the first time the person has thought about their drinking as a problem.	O(a) socorrista não deve esperar que a pessoa mude rapidamente sua forma de pensar ou de se comportar; essa conversa pode ser a primeira vez que a pessoa pensou sobre seu hábito de beber como um problema.	1	0.966667	0.983333
The first aider should ask the person about their drinking behaviour, e.g. about how much alcohol the person tends to drink.	O(a) socorrista deve perguntar à pessoa sobre seu comportamento quanto à bebida - por exemplo, perguntar que quantidade de álcool a pessoa costuma beber.	0.9	0.533333	0.716667
The first aider should ask the person if they believe their drinking is a problem.	O(a) socorrista deve perguntar à pessoa se ela acredita que seu hábito de beber é um problema.	0.9	0.833333	0.866667
What to do if the person is unwilling to change their drinking behaviour	O que fazer se a pessoa não estiver disposta a mudar seu hábito de bebida
The first aider should be aware that they can speak with a health professional to determine how best to approach the person about their concerns.	O(a) socorrista deve saber que ambos podem falar com um profissional de saúde para determinar a melhor maneira de abordar a pessoa sobre suas preocupações.	1	0.933333	0.966667
The first aider should be aware that they can consult with others who have dealt with problem drinking about effective ways to help the person.	O(a) socorrista deve saber que pode consultar outros que já lidaram com o beber problemático sobre maneiras eficazes de ajudar a pessoa.	0.9	0.933333	0.916667
The first aider should discuss with the person the link between their drinking behaviour and the negative consequences.	O(a) socorrista deve discutir com a pessoa a ligação entre o seu hábito de uso de bebida alcoólica e as consequências negativas decorrentes.	0.966667	0.866667	0.916667
If the person is unwilling to change their drinking behaviour, the first aider should... not join in drinking with them.	Se a pessoa não estiver disposta a mudar seu hábito de uso de bebida alcoólica, o(a) socorrista não deve: ...beber com a pessoa.	0.766667	0.733333	0.75
If the person is unwilling to change their drinking behaviour, the first aider should... not try to control them by bribing, nagging, threatening or crying.	Se a pessoa não estiver disposta a mudar seu hábito de uso de bebida alcoólica, o(a) socorrista não deve: ...tentar controlar a pessoa por chantagem, insistência, ameaçando-a ou chorando.	0.633333	0.7	0.666667
If the person is unwilling to change their drinking behaviour, the first aider should... not feel guilty or responsible.	Se a pessoa não estiver disposta a mudar seu hábito de uso de bebida alcoólica, o(a) socorrista não deve: ...sentir-se culpado(a) ou responsável.	0.666667	0.7	0.683333
If the person is unwilling to change their drinking behaviour, the first aider should… not cover up or make excuses for them.	Se a pessoa não estiver disposta a mudar seu hábito de uso de bebida alcoólica, o(a) socorrista não deve: ...ajudá-la a esconder seu comportamento ou inventar desculpas para ela.	0.633333	0.6	0.616667
If the person is unwilling to change their drinking behaviour, the first aider should… take on the person's responsibilities except if not doing so would cause harm (e.g. to their own or other’s lives).	Se a pessoa não estiver disposta a mudar seu hábito de uso de bebida alcoólica, o(a) socorrista não deve: ...assumir as responsabilidades da pessoa - exceto nos casos em que não fazer isso implique riscos à vida dela ou de outros.	0.633333	0.633333	0.633333
Professional help	Ajuda profissional
The first aider should be aware that the person cannot be forced to get professional help except under certain circumstances, for example, if a violent incident results in the police being called or following a medical emergency.	O(a) socorrista deve saber que a pessoa não pode ser forçada a receber ajuda profissional exceto em determinadas circunstâncias - por exemplo, se um incidente violento resulta em acionamento da polícia ou após uma emergência médica.	0.966667	0.9	0.933333
The first aider should know the following warning signs indicate the person needs professional help… The person acknowledges they think a lot about alcohol and when they’ll next get a chance to drink.	O(a) socorrista deve saber que os sinais de alerta a seguir indicam que a pessoa precisa de ajuda profissional: A pessoa reconhece que pensa muito sobre álcool e sobre quando terão sua próxima chance de beber.	0.966667	0.833333	0.9
The first aider should know the following warning signs indicate the person needs professional help… The person is in debt because of the amount of money they spend on alcohol.	O(a) socorrista deve saber que os sinais de alerta a seguir indicam que a pessoa precisa de ajuda profissional: A pessoa está endividada por causa da quantidade de dinheiro que gasta com álcool.	0.966667	0.9	0.933333
The first aider should know the following warning signs indicate the person needs professional help… The person becomes anxious when they cannot get access to alcohol.	O(a) socorrista deve saber que os sinais de alerta a seguir indicam que a pessoa precisa de ajuda profissional: A pessoa se torna ansiosa quando não consegue ter acesso a álcool.	0.933333	0.9	0.916667
The first aider should know the following warning signs indicate the person needs professional help… The person needs alcohol to help deal with certain situations.	O(a) socorrista deve saber que os sinais de alerta a seguir indicam que a pessoa precisa de ajuda profissional: A pessoa precisa de álcool para ajudá-la a lidar com determinadas situações.	0.9	0.8	0.85
The first aider should know the following warning signs indicate the person needs professional help… The person gets into arguments or has accidents because of alcohol.	O(a) socorrista deve saber que os sinais de alerta a seguir indicam que a pessoa precisa de ajuda profissional: A pessoa se envolve em brigas/discussões ou acidentes por causa do álcool.	0.933333	0.9	0.916667
The first aider should know the following warning signs indicate the person needs professional help… The person’s ability to perform day-to-day tasks is severely disrupted.	O(a) socorrista deve saber que os sinais de alerta a seguir indicam que a pessoa precisa de ajuda profissional: A habilidade da pessoa de realizar tarefas do dia a dia está gravemente prejudicada.	0.966667	0.933333	0.95
Discussing professional help with the person	Discutindo ajuda profissional com a pessoa
The first aider should be aware that the person may not want professional help when it is first suggested to them.	O(a) socorrista deve saber que a pessoa pode não querer ajuda profissional na primeira vez em que isso lhe é sugerido.	0.966667	0.966667	0.966667
The first aider should be aware that the person may find it difficult to accept professional help.	O(a) socorrista deve saber que a pessoa pode ter dificuldade para aceitar receber ajuda profissional.	0.933333	0.966667	0.95
The first aider should be aware that it is ultimately the person’s decision to get professional help.	O(a) socorrista deve saber que cabe à própria pessoa decidir se aceita ou não ajuda profissional.	0.9	0.866667	0.883333
The first aider should explain to the person that there are several approaches available for treating drinking problems.	O(a) socorrista deve explicar à pessoa que há diversas abordagens disponíveis para tratar problemas com bebida.	1	0.966667	0.983333
The first aider should reassure the person that professional help is confidential.	O(a) socorrista deve assegurar a pessoa de que a ajuda profissional é confidencial.	0.966667	1	0.983333
The first aider should tell the person that they will support them in getting professional help.	O(a) socorrista deve dizer à pessoa que ele(a) irá ajudá-la a obter ajuda profissional.	0.966667	1	0.983333
If the person is willing to seek professional help, the first aider should give them information about local options.	Se a pessoa quiser procurar ajuda profissional, o(a) socorrista deve dar-lhe informações sobre opções próximas.	0.966667	1	0.983333
If the person is willing to seek professional help, the first aider should encourage the person to make an appointment.	Se a pessoa estiver disposta a procurar ajuda profissional, o(a) socorrista deve incentivá-la a marcar uma consulta.	1	1	1
What to do if the person unwilling to get professional help	O que fazer se a pessoa não estiver disposta a procurar ajuda profissional
If the person is unwilling to get professional help, the first aider should... be compassionate and patient while waiting for the person to accept they need it.	Se a pessoa não estiver disposta a procurar ajuda profissional, o(a) socorrista deve: Ser compassivo(a) e paciente enquanto espera que a pessoa aceite que precisa dessa ajuda.	0.733333	0.8	0.766667
If the person is unwilling to get professional help, the first aider should... be prepared to talk to them again in the future.	Se a pessoa não estiver disposta a procurar ajuda profissional, o(a) socorrista deve: Estar preparado(a) para falar com a pessoa novamente no futuro.	1	0.966667	0.983333
If the person is unwilling to get professional help, the first aider should… set boundaries around what behaviour they are willing and not willing to accept from the person.	Se a pessoa não estiver disposta a procurar ajuda profissional, o(a) socorrista deve: Estabelecer limites em relação a quais comportamentos está e quais não está disposto(a) a aceitar da pessoa.	0.766667	0.733333	0.75
If the person is unwilling to get professional help, because they don’t want to stop drinking completely, the first aider should explain that the treatment goal may be to reduce alcohol consumption rather than to quit altogether.	Se a pessoa não estiver disposta a procurar ajuda profissional porque não deseja parar completamente de beber, o(a) socorrista deve explicar que o objetivo do tratamento pode ser de reduzir o consumo de álcool ao invés de pará-lo completamente.	0.833333	0.666667	0.75
The first aider should continue to suggest professional help to the person if they are putting themselves or others at risk of harm.	O(a) socorrista deve continuar a sugerir ajuda profissional à pessoa caso ela esteja pondo a si mesmo ou a terceiros em risco.	1	0.9	0.95
Understanding low-risk drinking	Entendendo o beber de baixo risco
The first aider should be aware that abstinence from drinking may not be the person’s goal and that reducing the quantity of alcohol consumed is a worthwhile objective.	O(a) socorrista deve saber que a abstinência do álcool pode não ser o objetivo da pessoa e que reduzir a quantidade de álcool consumido é um objetivo válido.﻿	0.966667	0.833333	0.9
The first aider should be familiar with national guidelines for low-risk alcohol consumption.	O(a) socorrista deve ter familiaridade com as diretrizes nacionais para o beber de baixo risco.	0.766667	0.633333	0.7
The first aider should know what a standard drink is.	O(a) socorrista deve saber o que é uma dose padrão de bebida alcoólica.	0.633333	0.666667	0.65
How to encourage low-risk drinking	Como encorajar o beber de baixo risco
The first aider should tell the person that only they can take responsibility for reducing their alcohol intake.	O(a) socorrista deve dizer à pessoa que somente ela mesma é a responsável pela redução do seu consumo de álcool.	0.8	0.866667	0.833333
The first aider should tell the person that changing drinking patterns is difficult but they should not give up trying.	O(a) socorrista deve dizer à pessoa que mudar o padrão de consumo de bebida alcoólica é difícil mas que ela não deve desistir de tentar.	0.966667	0.933333	0.95
Practical tips for low-risk drinking	Dicas práticas para o beber de baixo risco
The first aider should ask the person if they would like some tips on low-risk drinking.	O(a) socorrista deve perguntar à pessoa se ela gostaria de algumas dicas sobre beber de baixo risco.	0.833333	0.566667	0.7
If the person wants to change their drinking behaviour, the first aider should suggest tips for low-risk drinking.	Se a pessoa quiser mudar seu hábito de beber, o(a) socorrista deve sugerir dicas para um beber de baixo risco.	0.9	0.766667	0.833333
If the person wants some advice on low-risk drinking, the first aider should… tell the person where they can get information about low-risk drinking.	Se a pessoa quiser conselhos sobre beber de baixo risco, o(a) socorrista deve: ...dizer-lhe onde pode obter informações sobre um beber de baixo risco.	0.933333	0.866667	0.9
If the person wants some advice on low-risk drinking, the first aider should… tell the person where they can access it.	Se a pessoa quiser conselhos sobre beber de baixo risco, o(a) socorrista deve: ...dizer à pessoa onde ela pode acessar tais informações.	0.866667	0.866667	0.866667
If the person wants some advice on low-risk drinking, the first aider should…advise the person what a standard drink is.	Se a pessoa quiser conselhos sobre beber de baixo risco, o(a) socorrista deve: ..informar a pessoa sobre o que é considerado uma dose padrão de bebida.	0.8	0.6	0.7
If the person wants some advice on low-risk drinking, the first aider should… should inform the person that the amount of alcohol in a beverage is often listed on the beverage's packaging.	Se a pessoa quiser conselhos sobre beber de baixo risco, o(a) socorrista deve: ...informar a pessoa que o número de doses de bebida comumente não está escrito na embalagem da bebida.	0.8	0.6	0.7
If the person wants some advice on low-risk drinking, the first aider should… advise the person not to let people top up their drink before it is finished, so they don’t lose track of how much alcohol they have consumed.	Se a pessoa quiser conselhos sobre beber de baixo risco, o(a) socorrista deve: ...aconselhar à pessoa que não permita que outros encham seu copo antes de ela terminar, para que não perca a conta de quanto álcool consumiu.	0.833333	0.8	0.816667
If the person wants some advice on low-risk drinking, the first aider should… advise the person to drink plenty of water on a drinking occasion to prevent dehydration.	Se a pessoa quiser conselhos sobre beber de baixo risco, o(a) socorrista deve: ...aconselhar a pessoa a beber bastante água numa ocasião em que estiver bebendo álcool para não desidratar.	0.866667	0.866667	0.866667
If the person wants some advice on low-risk drinking, the first aider should… advise the person to reduce the amount of alcohol they drink by consuming drinks with lower alcohol content (for example, drinking light beer instead of full strength beer).	Se a pessoa quiser conselhos sobre beber de baixo risco, o(a) socorrista deve: ...aconselhar a pessoa a reduzir a quantidade de álcool que está bebendo escolhendo bebidas alcoólicas com menor teor alcoólico.	0.8	0.633333	0.716667
If the person wants some advice on low-risk drinking, the first aider should… advise the person to switch to non-alcoholic drinks when they start to feel the effects of alcohol.	Se a pessoa quiser conselhos sobre beber de baixo risco, o(a) socorrista deve: ...aconselhar a pessoa a escolher bebidas não-alcoólicas ao começar a sentir os efeitos do álcool.	0.9	0.733333	0.816667
If the person wants some advice on low-risk drinking, the first aider should… advise the person to avoid drinking competitions and drinking games.	Se a pessoa quiser conselhos sobre beber de baixo risco, o(a) socorrista deve: ...aconselhar a pessoa a evitar competições e jogos de bebidas.	0.933333	0.866667	0.9
If the person wants some advice on low-risk drinking, the first aider should… advise the person to have one drink at a time.	Se a pessoa quiser conselhos sobre beber de baixo risco, o(a) socorrista deve: ...aconselhar a pessoa a tomar uma bebida de cada vez.	0.833333	0.766667	0.8
If the person wants some advice on low-risk drinking, the first aider should… advise the person to think of drinking alcohol as complementary to another activity instead of the sole activity.	Se a pessoa quiser conselhos sobre beber de baixo risco, o(a) socorrista deve: ...aconselhar a pessoa a pensar em consumir álcool como atividade complementar a uma outra, e não como atividade em si.	0.766667	0.633333	0.7
If the person wants some advice on low-risk drinking, the first aider should… advise the person to spend their time in activities that don’t involve drinking.	Se a pessoa quiser conselhos sobre beber de baixo risco, o(a) socorrista deve: ...aconselhar a pessoa a gastar o tempo livre em atividades que não envolvam beber.	0.966667	0.933333	0.95
The first aider should advise the person to avoid keeping up with their friends drink for drink.	O(a) socorrista deve aconselhar a pessoa a evitar acompanhar seus amigos a cada bebida.	0.933333	0.9	0.916667
The first aider should advise the person to be aware of the alcohol content of their drink.	O(a) socorrista deve aconselhar a pessoa a ter noção do teor alcoólico de sua bebida.	0.833333	0.866667	0.85
The first aider should advise the person to identify situations where they are most likely to drink and to avoid them if practical.	O(a) socorrista deve aconselhar a pessoa a identificar as situações em que estão mais sujeitas a beber e evitar tais situações se possível.	0.966667	0.833333	0.9
Encouraging other supports	Encorajando outros suportes
The first aider should make the person aware of the range of non-professional supports available for problem drinking, for example, self-help groups.	O(a) socorrista deve conscientizar a pessoa sobre a variedade de apoios não-profissionais disponíveis para problemas com bebida, como, por exemplo, grupos de autoajuda.	0.966667	0.866667	0.916667
The first aider should encourage the person to reach out to friends and family who support their efforts to change their drinking behaviours.	O(a) socorrista deve incentivar a pessoa a aproximar-se de amigos e familiares que apoiem seus esforços para mudar seu hábito de beber.	1	1	1
The first aider should encourage the person to spend time with non-drinking family and friends who support the person's effort to change their drinking behaviour.	O(a) socorrista deve incentivar a pessoa a passar tempo com amigos e familiares que não bebam álcool e apoiem seus esforços para mudar seu hábito de beber.	0.9	0.933333	0.916667
The first aider should encourage the person to spend time with supportive non-drinking friends and family.	O(a) socorrista deve incentivar a pessoa a passar tempo com amigos e familiares que a apoiem e não bebam álcool.	0.9	0.966667	0.933333
The first aider should warn the person that not all family and friends will be supportive of their efforts to change their drinking behaviour.	O(a) socorrista deve advertir a pessoa que nem todos os amigos e familiares apoiarão seus esforços para mudar seu hábito de beber.	0.9	0.8	0.85
Dealing with social pressure to drink	Lidando com a pressão social para beber
The first aider should be aware that there is often social pressure to get drunk when drinking.	O(a) socorrista deve saber que muitas vezes há uma pressão social para embriagar-se quando se bebe.	0.966667	0.9	0.933333
The first aider should advise the person to be assertive when they feel pressured to drink more than they want or intend to.	O(a) socorrista deve aconselhar a pessoa a ser assertiva quando se sentir pressionada a beber mais do que deseja ou mais do que pretende.	0.9	0.9	0.9
The first aider should tell the person that they have the right to refuse alcohol when under pressure to drink.	O(a) socorrista deve dizer à pessoa que ela tem o direito de recusar álcool quando estiver sob pressão para beber.	1	0.966667	0.983333
The first aider should tell the person that they can say “no thanks”, without explanation, when under pressure to drink.	O(a) socorrista deve dizer à pessoa que ela pode dizer "não, obrigado", sem explicações, quando estiver sob pressão para beber.	1	1	1
The first aider should suggest different ways the person can say no when pressured to drink such as “I don’t feel like it”, "I don't feel well" or "I am taking medication”.	O(a) socorrista deve sugerir outras maneiras para a pessoa dizer não quando pressionada a beber, como "Não estou com vontade", "Não estou me sentindo bem" ou "Estou tomando remédio".	0.833333	0.9	0.866667
The first aider should encourage the person to practice different ways of saying ‘no’ to social pressure to drink.	O(a) socorrista deve incentivar a pessoa a praticar diferentes maneiras de dizer "não" à pressão social para beber.	0.9	0.866667	0.883333
The first aider should suggest to the person that the people who care about them will accept their decision not to drink.	O(a) socorrista deve dar a entender à pessoa que as pessoas que se preocupam com ela irão aceitar sua decisão de não beber.	0.9	0.966667	0.933333
Recognising alcohol intoxication	Reconhecendo a intoxicação por álcool
The first aider should be able to recognise the signs of alcohol intoxication.	O(a) socorrista deve ser capaz de reconhecer os sinais da intoxicação por álcool.	1	0.933333	0.966667
The first aider should be aware of the major factors that account for variation in symptoms of intoxication, such as prior experience with alcohol, taking other drugs and medical conditions.	O(a) socorrista deve saber os principais fatores que influenciam os sintomas da intoxicação, como experiências prévias com álcool, uso de outras drogas e presença de outras doenças.	0.866667	0.9	0.883333
The first aider should be aware that symptoms of other medical conditions can mimic the symptoms of intoxication.	O(a) socorrista deve saber que sintomas de outras doenças podem mimetizar os sintomas da intoxicação	0.9	0.833333	0.866667
Understanding alcohol intoxication	Entendendo a intoxicação por álcool
The first aider should be aware that the body only metabolises approximately one standard drink of alcohol an hour.	O(a) socorrista deve saber que o corpo só metaboliza aproximadamente uma dose padrão de álcool por hora.	0.7	0.733333	0.716667
The first aider should be aware that only time will reverse the effects of intoxication.	O(a) socorrista deve saber que somente o tempo irá reverter os efeitos da intoxicação.	0.833333	0.766667	0.8
The first aider should be aware that drinking black coffee, sleeping, walking and cold showers will not reverse the effects of intoxication.	O(a) socorrista deve saber que beber café preto, dormir, andar e tomar uma ducha gelada não irá reverter os efeitos da intoxicação.	0.866667	0.833333	0.85
The first aider should be aware that intoxication may lead to a medical emergency.	O(a) socorrista deve saber que a intoxicação pode levar a uma emergência médica.	1	0.9	0.95
The first aider should ask the intoxicated person if they have taken any medications or other drugs, in case the person’s condition deteriorates into a medical emergency.	O(a) socorrista deve perguntar à pessoa intoxicada se ela tomou alguma medicação ou outras drogas, no caso de a condição da pessoa levar a uma emergência médica.	1	0.966667	0.983333
The first aider should arrange for the intoxicated person to go to a hospital if they think the person is a risk to themselves.	O(a) socorrista deve providenciar que a pessoa intoxicada vá a um hospital se achar que ela é um risco a si mesma.	1	0.9	0.95
The first aider should be aware that the person may be more intoxicated than they realise.	O(a) socorrista deve saber que a pessoa pode estar mais intoxicada do que ela se dá conta.	1	0.9	0.95
The first aider should be aware that when intoxicated the person may engage in a wide range of risky activities, such as having unprotected sex, vandalizing property or driving a car.	O(a) socorrista deve saber que enquanto está intoxicada a pessoa pode pôr a si mesma em risco de diversas maneiras, como fazer sexo desprotegido, vandalizar propriedade alheia ou dirigir.	1	0.933333	0.966667
What to do when the person is intoxicated	O que fazer quando a pessoa estiver intoxicada
The first aider should stay calm.	O(a) socorrista deve manter a calma.	1	1	1
The first aider should stay with the intoxicated person or ensure they are not left alone.	O(a) socorrista deve ficar com a pessoa intoxicada ou assegurar-se de que ela não ficará sozinha.	1	0.966667	0.983333
The first aider should assess the situation for potential dangers and ensure that the intoxicated person, themselves and others are safe.	O(a) socorrista deve avaliar a situação, verificar perigos em potencial e assegurar que a pessoa intoxicada, o(a) próprio(a) socorrista e terceiros estão em segurança.	1	0.966667	0.983333
The first aider should monitor the intoxicated person and their environment to prevent tripping or falling.	O(a) socorrista deve monitorar a pessoa intoxicada e o ambiente para prevenir que ela tropece ou caia.	0.966667	0.9	0.933333
The first aider should keep the intoxicated person away from machines and dangerous objects.	O(a) socorrista deve manter a pessoa intoxicada longe de máquinas e objetos perigosos.	0.966667	0.9	0.933333
Talking to the intoxicated person	Conversando com a pessoa intoxicada
The first aider should talk with the intoxicated person in a respectful manner.	O(a) socorrista deve falar com a pessoa intoxicada em uma maneira respeitosa.	0.966667	0.9	0.933333
The first aider should talk with the intoxicated person using simple, clear language.	O(a) socorrista deve falar com a pessoa intoxicada de maneira simples e clara.	1	0.9	0.95
The first aider should be aware that the intoxicated person may overreact to negative words; therefore, the first aider should use positive words (such as ‘stay calm’) instead of negative words (such as ‘don’t fight’).	O(a) socorrista deve saber que a pessoa intoxicada pode reagir exageradamente ao ouvir palavras negativas; assim, devem-se usar palavras positivas (como "fique calmo(a)") ao invés de negativas (como "não brigue").	0.966667	0.966667	0.966667
The first aider should not laugh at, make fun of, or provoke the intoxicated person.	O(a) socorrista não deve rir, fazer piadas ou provocar a pessoa intoxicada.	1	0.933333	0.966667
The first aider should not attempt to engage the person in a serious conversation about their drinking behaviour while they are intoxicated.	O(a) socorrista não deve tentar ter uma conversa séria com a pessoa sobre seu hábito de beber enquanto ela estiver intoxicada.	0.833333	0.9	0.866667
Getting the intoxicated person home	Levando a pessoa intoxicada para casa
The first aider should discourage the intoxicated person from driving a vehicle or riding a bike, for example, by telling them about the risks to both themselves and others.	O(a) socorrista deve desencorajar a pessoa intoxicada a dirigir ou andar de bicicleta, por exemplo, contando-lhe sobre os riscos que isso pode causar a ela e a outros.	1	0.933333	0.966667
The first aider should prevent the intoxicated person from driving a vehicle or riding a bike, but only if it is safe to do so.	O(a) socorrista deve impedir que a pessoa intoxicada dirija um veículo ou ande de bicicleta, mas somente se for seguro impedi-la de fazer isso.	1	0.933333	0.966667
If it is unsafe to prevent the person from driving, the first aider should call the police.	Se não for seguro impedir que a pessoa intoxicada dirija, o(a) socorrista deve chamar a polícia.	0.8	0.866667	0.833333
The first aider should organise a safe mode of transport for the intoxicated person to get home.	O(a) socorrista deve providenciar um meio de transporte seguro para a pessoa chegar até sua casa.	0.966667	1	0.983333
What to do if the intoxicated person becomes aggressive	O que fazer se a pessoa intoxicada ficar agressiva
The first aider should ensure their own safety at all times.	O(a) socorrista deve assegurar sua própria segurança a todo instante.	1	0.966667	0.983333
The first aider should de-escalate the situation as much as possible.	O(a) socorrista deve tentar diminuir a tensão da situação o tanto quanto for possível.	1	0.933333	0.966667
The first aider should remain as calm as possible.	O(a) socorrista deve manter-se o mais calmo(a) possível.	1	1	1
The first aider should speak slowly and confidently.	O(a) socorrista deve falar de maneira lenta e segura.	0.966667	0.966667	0.966667
The first aider should speak with a gentle, caring tone of voice.	O(a) socorrista deve falar num tom de voz tranquilo e empático.	1	0.933333	0.966667
The first aider should refrain from speaking to the intoxicated person in a hostile or threatening manner.	O(a) socorrista deve evitar falar com a pessoa intoxicada de maneira hostil ou ameaçadora.	0.966667	0.966667	0.966667
The first aider should avoid arguing with the intoxicated person.	O(a) socorrista deve evitar discutir com a pessoa intoxicada.	1	0.9	0.95
The first aider should consider taking a break from the conversation to allow the intoxicated person a chance to calm down.	O(a) socorrista deve considerar fazer uma pausa na conversa para permitir que a pessoa intoxicada se acalme.	0.933333	0.966667	0.95
The first aider should watch the intoxicated person for signs of increasing aggression.	O(a) socorrista deve observar a pessoa intoxicada para identificar sinais de aumento da agressividade.	1	0.966667	0.983333
If violence has occurred, the first aider should seek the appropriate emergency assistance.	Se tiver ocorrido violência, o(a) socorrista deve buscar assistência emergencial apropriada.	1	0.966667	0.983333
Seeking medical help	Procurando ajuda médica
The first aider should not be afraid to seek medical help for the intoxicated person, if needed.	O(a) socorrista não deve hesitar em procurar ajuda médica para a pessoa intoxicada, se necessário.	1	1	1
The first aider should seek medical help if required, even if there may be legal implications for the intoxicated person.	O(a) socorrista deve buscar ajuda médica se necessário, mesmo se houver implicações legais para a pessoa intoxicada.	0.966667	0.9	0.933333
The first aider should be aware that it is beneficial for a friend or family member to accompany the intoxicated person to hospital because they may be able to provide relevant information.	O(a) socorrista deve saber que é benéfico que um amigo ou familiar acompanhe a pessoa intoxicada ao hospital, porque eles podem ser capazes de fornecer informações relevantes.	0.933333	0.966667	0.95
General principles for emergencies related to alcohol intoxication	Princípios gerais para emergências relacionadas à intoxicação por álcool
The first aider should be aware that alcohol consumption can mask pain from injuries.	O(a) socorrista deve saber que o consumo de álcool pode mascarar a dor decorrente de ferimentos.	1	0.966667	0.983333
The first aider should monitor the person’s airway, breathing and circulation.	O(a) socorrista deve monitorar as vias aéreas, respiração e circulação da pessoa intoxicada.	0.9	0.833333	0.866667
If the intoxicated person stops breathing, the first aider should be aware they need expired air resuscitation (EAR).	Se a pessoa intoxicada parar de respirar, o(a) socorrista deve estar ciente que a pessoa precisa de respiração boca-a-boca.	0.666667	0.766667	0.716667
If the intoxicated person has no pulse, the first aider should be aware that they need cardiopulmonary resuscitation (CPR).	Se a pessoa intoxicada não tiver pulso, o(a) socorrista deve saber ela precisa de ressuscitação cardiopulmonar (RCP).	0.9	0.866667	0.883333
The first aider should check for broken glass before rolling the person into the recovery position.	O(a) socorrista deve checar se há vidro quebrado antes de colocar a pessoa na posição de segurança.	0.933333	0.966667	0.95
The first aider should keep the intoxicated person warm to prevent hypothermia (being aware that although the person may feel warm their body temperature may actually be decreasing).	O(a) socorrista deve manter a pessoa intoxicada aquecida para evitar hipotermia (sabendo que apesar de a pessoa estar aparentemente quente, sua temperatura pode estar caindo).	0.833333	0.866667	0.85
What to do if the intoxicated person vomits	O que fazer se a pessoa intoxicada vomitar
If the person has vomited, the first aider should clear the person’s airway if necessary.	Se a pessoa tiver vomitado, o(a) socorrista deve desobstruir as vias aéreas da pessoa se for necessário.	0.966667	0.866667	0.916667
If the person is vomiting and conscious, the first aider should keep the person sitting or put them in the recovery position.	Se a pessoa estiver vomitando e consciente, o(a) socorrista deve mantê-la sentada ou colocá-la na posição de recuperação.	0.933333	0.866667	0.9
If the person is continually vomiting, the first aider should call an ambulance.	Se a pessoa estiver vomitando sem parar, o(a) socorrista deve chamar uma ambulância.	0.933333	0.933333	0.933333
If the person is vomiting and unconscious, the first aider should put them in the recovery position and stay with them until medical help arrives. If the person is left lying on their back they could suffocate on their vomit or their tongue could block their airway.	Se a pessoa estiver vomitando e inconsciente, o(a) socorrista deve colocá-la na posição de recuperação e ficar com ela até chegar ajuda médica. Se a pessoa for deixada deitada de costas, ela pode sufocar em seu próprio vômito, ou sua língua pode obstruir suas vias aéreas.	1	0.966667	0.983333
What to do if the intoxicated person falls asleep	O que fazer se a pessoa intoxicada dormir
If the intoxicated person is hard to wake, the first aider should put them in the recovery position.	Se for difícil acordar a pessoa, o(a) socorrista deve colocá-la na posição de recuperação.	1	0.9	0.95
If the intoxicated person cannot be woken, the first aider should call an ambulance.	Se não for possível acordar a pessoa, o(a) socorrista deve chamar uma ambulância.	0.8	0.933333	0.866667
What to do if the person is dangerously intoxicated	O que fazer se a pessoa estiver perigosamente intoxicada
The first aider should know what alcohol poisoning means.	O(a) socorrista deve saber o significado de envenenamento por álcool.	0.9	0.9	0.9
The first aider should be able to recognise the symptoms of alcohol poisoning.	O(a) socorrista deve ser capaz de reconhecer os sinais de envenenamento por álcool.	0.933333	0.833333	0.883333
The first aider should be aware that alcohol poisoning can lead to death.	O(a) socorrista deve saber que o envenenamento por álcool pode levar à morte.	1	1	1
The first aider should be aware that the amount of alcohol that causes alcohol poisoning is different for every person.	O(a) socorrista deve saber que a quantidade de álcool que causa envenenamento é diferente para cada pessoa.	0.9	0.966667	0.933333
The first aider should take the intoxicated person to a hospital's emergency department if there is concern that their level of intoxication is dangerous.	O(a) socorrista deve levar a pessoa intoxicada ao pronto-socorro se houver suspeita de que seu nível de intoxicação é perigoso.	1	1	1
The first aider should not wait for all the symptoms of alcohol poisoning to be present before getting medical help.	O(a) socorrista não deve esperar que todos os sintomas de envenenamento por álcool surjam para procurar ajuda médica.	0.966667	1	0.983333
If alcohol poisoning is suspected, the first aider should ensure the intoxicated person is not left alone.	Se houver suspeita de envenenamento por álcool, o(a) socorrista deve assegurar que a pessoa intoxicada não seja deixada sozinha.	1	1	1
If alcohol poisoning is suspected, the first aider should not give the intoxicated person food as they may choke on it if they are not fully conscious.	Se houver suspeita de envenenamento por álcool, o(a) socorrista não deve dar comida à pessoa intoxicada, pois ela pode sufocar caso não esteja plenamente consciente.	0.966667	0.866667	0.916667
If alcohol poisoning is suspected, the first aider should call an ambulance immediately.	Se houver suspeita de envenenamento por álcool, o(a) socorrista deve chamar uma ambulância imediatamente.	1	0.966667	0.983333
The first aider should call an ambulance if the intoxicated person’s breathing is irregular, shallow or slow.	O(a) socorrista deve chamar uma ambulância se a respiração da pessoa intoxicada estiver irregular, diminuída ou lenta.	0.933333	0.966667	0.95
The first aider should call an ambulance if the intoxicated person’s pulse rate is irregular, weak or slow.	O(a) socorrista deve chamar uma ambulância se a frequência cardíaca da pessoa intoxicada for irregular, fraca ou lenta.	0.966667	1	0.983333
The first aider should call an ambulance if the intoxicated person’s skin is cold, clammy, pale or bluish in colour.	O(a) socorrista deve chamar uma ambulância se a pele da pessoa intoxicada estiver fria, úmida, pálida ou azulada.	0.9	0.966667	0.933333
The first aider should call an ambulance if the intoxicated person falls unconscious.	O(a) socorrista deve chamar uma ambulância se a pessoa intoxicada ficar inconsciente.	0.9	1	0.95
Other alcohol-related emergencies	Outras emergências relacionadas ao álcool
If the intoxicated person shows signs of a possible head injury (for example, they are vomiting and talking incoherently), the first aider should seek medical help.	Se a pessoa intoxicada tiver sinais de um trauma da cabeça (por exemplo, se estiver vomitando e falando de maneira incoerente), o(a) socorrista deve buscar ajuda médica.	1	1	1
If the intoxicated person expresses suicidal thoughts (e.g. states they wish to kill themselves) or demonstrates suicidal behaviour (e.g. tries to walk in front of cars), the first aider should call emergency services for assistance.	Se a pessoa intoxicada expressar pensamentos suicidas (por exemplo, afirmar que quer se matar) ou demonstrar comportamento suicida (por exemplo, tentar se jogar na frente dos carros), o(a) socorrista deve chamar serviços de emergência.	0.966667	1	0.983333
The first aider should seek medical help for the intoxicated person, if drink spiking is suspected.	O(a) socorrista deve buscar ajuda médica para a pessoa intoxicada se houver suspeita de que alguém tenha adicionado drogas à bebida da pessoa.	0.933333	0.966667	0.95
Alcohol withdrawal	Abstinência do álcool
The first aider should know what alcohol withdrawal is.	O(a) socorrista deve saber o que é abstinência de álcool.	1	0.966667	0.983333
The first aider should be able to recognise the symptoms of alcohol withdrawal.	O(a) socorrista deve ser capaz de reconhecer os sinais de abstinência de álcool.	1	0.966667	0.983333
The first aider should seek medical help if the person displays symptoms of severe alcohol withdrawal.	O(a) socorrista deve buscar ajuda médica se a pessoa tiver sintomas de abstinência grave de álcool.	1	0.966667	0.983333
If the person stops drinking heavily, and becomes delirious and confused, the first aider should get medical help.	Se a pessoa parar de beber pesadamente e se tornar delirante e confusa, o(a) socorrista deve buscar ajuda médica.	1	0.966667	0.983333
If the person stops drinking heavily, and begins hallucinating, the first aider should get medical help.	Se a pessoa parar de beber pesadamente e começar a alucinar, o(a) socorrista deve buscar ajuda médica.	1	1	1
The first aider should seek medical help if the person has been drinking heavily for long periods and decides to stop suddenly.	O(a) socorrista deve buscar ajuda médica se a pessoa estiver bebendo pesadamente por períodos longos de tempo e decidir parar subitamente.	0.866667	0.733333	0.8
The first aider should be aware that un-medicated alcohol withdrawal may lead to seizures.	O(a) socorrista deve saber que a abstinência de álcool não-medicada pode levar a convulsões.	0.966667	1	0.983333

## Sheet: Round 2
Table 2. Statements in the questionnaire of Round 2 (n=32) and their endorsement rates by panel
Statements in English	Statements in Portuguese	Endorsement rates
		Panel of health professionals (n=30)	Panel with lived experience (n=30)	Total (n=60)
Understanding problem drinking	Understanding problem drinking
(Added) The first aider should try to find out if there is a history of problem drinking in the person’s family.	O(a) socorrista deve procurar saber sobre o histórico familiar da pessoa em relação ao transtorno por uso de álcool.	0.933333	0.928571	0.930952
Talking to the person about their drinking	Conversando com a pessoa sobre bebida
(Re-rate) The first aider should not talk in a confrontational way.	O(a) socorrista não deve falar com a pessoa de uma maneira confrontativa.	1	1	1
(Re-rate) The first aider should not lecture the person.	O(a) socorrista não deve dar sermões à pessoa.	0.933333	0.866667	0.9
(Re-rate) The first aider should not accuse the person of being an alcoholic.	O(a) socorrista não deve acusar a pessoa de ser alcoólatra.	0.933333	0.6	0.766667
(Added) The first aider should be aware that, when asked about their drinking, the person may lie about it or deny they have a problem.	O(a) socorrista pode até perguntar sobre os hábitos de beber da pessoa porém ele(a) deve estar ciente de que a pessoa poderá negar ou mentir a respeito.	1	1	1
(Added) The first aider should ask the person how the person feels the day after heavy drinking.	O(a) socorrista deve perguntar à pessoa como ela se sente no dia seguinte depois de uma grande bebedeira.	0.6	0.857143	0.728571
(Added) The first aider should know the personal boundaries of the person.	O(a) socorrista deve saber seus limites na aproximação com a pessoa.	0.933333	1	0.966667
(Added) The first aider should ask the person how they can help.	O(a) socorrista deve perguntar para a pessoa como ela acha que ele pode ajudá-la.	0.933333	0.928571	0.930952
(Added) The first aider should show the person that consuming excess alcohol is not only causing the person itself harm, but also to those around them.	O(a) socorrista deve mostrar para a pessoa que os caminhos trilhados pelo consumo do álcool só estão fazendo ela adquirir muitas perdas, não só para ela mas para os que estão à sua volta também.	0.666667	1	0.833333
What to do if the person is unwilling to change their drinking behaviour	O que fazer se a pessoa não estiver disposta a mudar seu hábito de bebida
(Re-rate) If the person is unwilling to change their drinking behaviour, the first aider should... not join in drinking with them.	Se a pessoa não estiver disposta a mudar seu hábito de uso de bebida alcoólica, o(a) socorrista não deve beber com a pessoa.	0.8	0.866667	0.833333
What to do if the person unwilling to get professional help	O que fazer se a pessoa não estiver disposta a procurar ajuda profissional
(Re-rate) If the person is unwilling to get professional help, the first aider should... be compassionate and patient while waiting for the person to accept they need it.	Se a pessoa não estiver disposta a procurar ajuda profissional, o(a) socorrista deve ser compassivo(a) e paciente enquanto espera que a pessoa aceite que precisa dessa ajuda.	0.866667	0.8	0.833333
(Re-rate) If the person is unwilling to get professional help, the first aider should… set boundaries around what behaviour they are willing and not willing to accept from the person.	Se a pessoa não estiver disposta a procurar ajuda profissional, o(a) socorrista deve estabelecer limites em relação a quais comportamentos está e quais não está disposto(a) a aceitar da pessoa.	0.733333	0.8	0.766667
(Added) The first aider should try to convince the person to accept treatment even when the person does not believe they need an intervention.	Mesmo quando a pessoa acredita que não precisa de uma intervenção, o(a) socorrista deve procurar conversar para que ela aceite um tratamento.	0.733333	0.857143	0.795238
(Added) The first aider should know that alcohol may undermine the person’s reasoning faculties, and should consider compulsory treatment as an option.	O(a) socorrista deve entender que o álcool pode tirar completamente a auto-critica, e deve ter como opção de ajuda o tratamento involuntário.	0.666667	0.857143	0.761905
(Added) The first aider should proceed with compulsory treatment if the person offers risk to themself or others.	O(a) socorrista deve proceder à internação involuntária se a pessoa oferecer risco a si mesma ou a terceiros.	0.6	0.857143	0.728571
Practical tips for low-risk drinking	Dicas práticas para o beber de baixo risco
(Re-rate) If the person wants to change their drinking behaviour, the first aider should suggest tips for low-risk drinking.	Se a pessoa quiser mudar seu hábito de beber, o(a) socorrista deve sugerir dicas para um beber de baixo risco.	0.733333	0.6	0.666667
(Re-rate) If the person wants some advice on low-risk drinking, the first aider should… advise the person to switch to non-alcoholic drinks when they start to feel the effects of alcohol.	Se a pessoa quiser conselhos sobre beber de baixo risco, o(a) socorrista deve aconselhar a pessoa a escolher bebidas não-alcoólicas ao começar a sentir os efeitos do álcool.	0.733333	0.8	0.766667
(Re-rate) If the person wants some advice on low-risk drinking, the first aider should… advise the person to have one drink at a time.	Se a pessoa quiser conselhos sobre beber de baixo risco, o(a) socorrista deve aconselhar a pessoa a tomar uma bebida de cada vez.	0.8	0.8	0.8
Dealing with social pressure to drink	Lidando com a pressão social para beber
(Added) The first aider should suggest that the person avoid places where alcoholic beverages are present or people who drink.	O(a) socorrista deve sugerir não frequentar lugares onde tenham bebidas alcoólicas, e evitar pessoas que bebam.	0.8	0.857143	0.828571
(Added) The first aider should stand against alcoholic beverages advertisements.	O(a) socorrista deve posicionar-se contra a propaganda e publicidade de bebidas alcólicas.	0.333333	0.357143	0.345238
Encouraging other supports	Encorajando outros suportes
(Added) The first aider should suggest self-help groups to the person.	O(a) socorrista deve sugerir grupos de auto-ajuda.	0.733333	1	0.866667
(Added) The first aider should promote sports and outdoor activities.	O(a) socorrista deve incentivar atividades ao ar livre e esportes.	0.866667	0.928571	0.897619
Understanding alcohol intoxication	Entendendo a intoxicação por álcool
(Re-rate) The first aider should be aware that the body only metabolises approximately one standard drink of alcohol an hour.	O(a) socorrista deve saber que o corpo só metaboliza aproximadamente uma dose padrão de álcool por hora.	0.8	1	0.9
(Re-rate) The first aider should be aware that only time will reverse the effects of intoxication.	O(a) socorrista deve saber que somente o tempo irá reverter os efeitos da intoxicação.	0.866667	1	0.933333
What to do when the person is intoxicated	O que fazer quando a pessoa estiver intoxicada
(Added) The first aider should create some distance between the person and others who may worsen the situation by taking them to an appropriate place until the situation calms down.	O(a) socorrista deve tirar pessoas de perto que piorem a situação, levar a pessoa alcoolizada para um lugar apropriado até que a situação venha a se acalmar.	0.866667	0.857143	0.861905
Getting the intoxicated person home	Levando a pessoa intoxicada para casa
(Added) The first aider should call the emergency if the person is unable to drive or return home, due to potential risks this carries.	O(a) socorrista deve chamar apoio profissional emergencial caso a pessoa não esteja em condições de dirigir ou voltar pra casa. Simplesmente colocar dentro de um taxi expõe a pessoa a riscos sérios, ainda mais se a pessoa for mulher.	1	0.928571	0.964286
What to do if the intoxicated person becomes aggressive	O que fazer se a pessoa intoxicada ficar agressiva
(Added) The first aider should verify if the person is aggressive due to abstinence.	O(a) socorrista deve verificar se a pessoa está agressiva pela por conta da abstinência.	0.733333	1	0.866667
Seeking medical help	Procurando ajuda médica
(Added) The first aider should step forward to follow treatment up close.	O(a) socorrista deve se propor a acompanhar o tratamento de perto.	0.466667	0.785714	0.62619
General principles for emergencies related to alcohol intoxication	Princípios gerais para emergências relacionadas à intoxicação por álcool
(Added) The first aider should try to register the degree of alcohol intoxication with the help of breathalyzers or blood tests at the emergency room.	O(a) socorrista deve procurar registrar o grau de alcoolemia com bafômetros ou alcoolemia em PS.	0.0666667	0.357143	0.211905
Alcohol withdrawal	Abstinência do álcool
(Re-rate) The first aider should seek medical help if the person has been drinking heavily for long periods and decides to stop suddenly.	O(a) socorrista deve buscar ajuda médica se a pessoa estiver bebendo pesadamente por períodos longos de tempo e decidir parar subitamente.	0.733333	0.8	0.766667
(Added) If the person is experiencing withdrawal symptoms, the first aider should explain that these are part of how the body initially reacts to alcohol withdrawal.	O(a) socorrista deve perguntar se a pessoa tem sintomas de abstinência e explicar como o corpo pode reagir sem o álcool a princípio	0.933333	1	0.966667
(Added) The first aider should explain to the person that it may be possible to take medication to reduce anxiety and to have psychotherapy to help with abstinence.	O(a) socorrista deve explicar as possibilidades da pessoa tomar medicação para diminuir a ansiedade e fazer psicoterapia para auxiliar na abstinência.	0.8	1	0.9

## Sheet: Final
Table 4. Statements included in the adapted MHFA guidelines of problem drinking for Brazil (n=166)
Recognising problem drinking	Reconhecendo o problema com bebida
The first aider should be able to recognise problem drinking.	O(a) socorrista deve ser capaz de reconhecer os sinais do uso problemático de álcool.
The first aider should be able to recognise the signs of high-risk drinking.	O(a) socorrista deve ser capaz de reconhecer os sinais do uso arriscado de álcool.
The first aider should be able to recognise the symptoms of alcohol abuse.	O(a) socorrista deve ser capaz de reconhecer os sintomas de abuso de álcool.
The first aider should be able to recognise the symptoms of alcohol dependence.	O(a) socorrista deve ser capaz de reconhecer os sinais de dependência de álcool.
Understanding problem drinking	Entendendo o problema com bebida
The first aider should be aware that the person might not recognise that they have a drinking problem.	O(a) socorrista deve saber que a pessoa pode não reconhecer que tem problemas com bebida alcoólica.
The first aider should be aware that the person may deny they have a drinking problem.	O(a) socorrista deve saber que a pessoa pode negar que tem um problema com bebida alcoólica.
The first aider should be aware that forcing the person to admit they have a drinking problem may cause conflict.	O(a) socorrista deve saber que forçar a pessoa a admitir que tem um problema com bebida alcoólica pode gerar conflitos.
The first aider should be aware that the person is the only one who can make the decision to change their drinking behaviour.	O(a) socorrista deve saber que a pessoa é a única que pode tomar a decisão de mudar seu comportamento em relação ao uso de álcool.
The first aider should be aware that a person’s willpower and self-resolve is not always enough to help them stop problem drinking.	O(a) socorrista deve saber que a força de vontade e determinação de uma pessoa não são sempre suficientes para ajudá-la a parar seu uso problemático de álcool.
The first aider should be aware that it is not easy to change drinking habits.	O(a) socorrista deve saber que não é fácil mudar hábitos de uso de álcool.
The first aider should be aware that giving advice alone may not help the person change their drinking behaviour.	O(a) socorrista deve saber que somente o aconselhamento da pessoa pode não ajudá-la a mudar seus hábitos de uso de álcool.
The first aider should be aware that detoxification is only part of the recovery process and that many lifestyle changes are required to change drinking behaviours.	O(a) socorrista deve saber que a desintoxicação é apenas parte do processo de recuperação e que muitas mudanças de estilo de vida são necessárias para mudar hábitos em relação ao uso de álcool.
The first aider should be aware that the person may relapse once or several times before changing their drinking patterns.	O(a) socorrista deve saber que a pessoa pode recair uma ou mais vezes antes de mudar seus hábitos de uso de álcool.
The first aider should be aware that it is possible for the person to change their drinking habits.	O(a) socorrista deve saber que mudar os hábitos de uso de álcool é possível para a pessoa.
The first aider should be aware that it is possible for them to assist the person change their problem drinking.	O(a) socorrista deve saber que é possível ajudar a pessoa a mudar seu uso problemático de álcool.
The first aider should be aware that the person may be drinking as a means of coping with problems in their life (e.g. underlying emotional distress or mental illness).	O(a) socorrista deve saber que a pessoa pode estar bebendo álcool como uma forma de lidar com problemas em sua vida (por exemplo: algum sofrimento emocional subjacente ou transtorno mental).
The first aider should be aware that problem drinking may be related to an untreated mental illness.	O(a) socorrista deve saber que o uso problemático de álcool pode estar relacionado a um transtorno mental não-tratado.
The first aider should be aware that mental health problems can be caused or exacerbated by drinking alcohol.	O(a) socorrista deve saber que problemas de saúde mental podem ser causados ou exacerbados pelo uso de bebida alcoólica.
The first aider should be aware that to stop problem drinking, the person’s underlying emotional distress or mental health problems will usually need to be addressed.	O(a) socorrista deve saber que parar o uso problemático de álcool normalmente requer que sejam abordados o sofrimento emocional subjacente e/ou os problemas de saúde mental da pessoa.
The first aider should try to find out if there is a history of problem drinking in the person’s family.	O(a) socorrista deve procurar saber sobre o histórico familiar da pessoa em relação ao transtorno por uso de álcool.
Talking to the person about their drinking	Conversando com a pessoa sobre bebida
The first aider should talk with the person in a quiet, private environment.	O(a) socorrista deve falar com a pessoa em um ambiente calmo e reservado.
The first aider should talk to the person at a time when there will be no interruptions.	O(a) socorrista deve falar com a pessoa em um horário em que não haja interrupções.
The first aider should be aware that the person may not recall events that occurred whilst they were intoxicated (i.e. they may have blacked out).	O(a) socorrista deve saber que a pessoa pode não se lembrar de eventos ocorridos enquanto estava intoxicada (pode ter desmaiado, por exemplo).
The first aider should interact with the person in a supportive way.	O(a) socorrista deve interagir com a pessoa de maneira apoiadora.
The first aider should try to listen to the person non-judgmentally.	O(a) socorrista deve tentar escutar a pessoa sem fazer julgamentos.
The first aider should not talk in a confrontational way.	O(a) socorrista não deve falar com a pessoa de uma maneira confrontativa.
The first aider should not use a threatening approach.	O(a) socorrista não deve abordar a pessoa de maneira ameaçadora.
The first aider should not lecture the person.	O(a) socorrista não deve dar sermões à pessoa.
The first aider should avoid expressing moral judgments about the person’s drinking.	O(a) socorrista deve evitar expressar julgamentos morais sobre o hábito da pessoa de uso de bebida alcoólica.
The first aider should not label the person (e.g., an 'alcoholic' or 'addict').	O(a) socorrista não deve chamar a pessoa de alcoólatra, viciado(a) ou expressões similares.
The first aider should identify and discuss the person’s behaviour rather than criticise their character, for example, “Your drinking seems to be getting in the way of your friendships” rather than “You're a pathetic drunk”.	O(a) socorrista deve identificar e conversar sobre o comportamento da pessoa ao invés de criticar o seu caráter - por exemplo: dizer "Seu hábito de beber parece estar interferindo com as suas amizades" ao invés de "Você é um bêbado patético".
The first aider should consider the person’s readiness to talk about their drinking problem by asking about areas of their life that it may be affecting, for example, their mood, work performance and relationships.	O(a) socorrista deve considerar o grau de preparação da pessoa para falar sobre seu problema com bebida alcoólica por meio de perguntas sobre áreas de sua vida que podem estar afetadas pela bebida, como seu humor, seu rendimento no trabalho e seus relacionamentos.
The first aider should talk to the person about their drinking openly and honestly.	O(a) socorrista deve falar com a pessoa sobre seu hábito de beber de maneira aberta e honesta.
The first aider should try to understand the person’s own perception of their drinking.	O(a) socorrista deve tentar entender a percepção da própria pessoa sobre seu hábito de beber.
The first aider should advise the person that alcohol may interact with other drugs (illicit or prescribed) in an unpredictable way which may lead to a medical emergency.	O(a) socorrista deve conversar com a pessoa sobre a possibilidade de o álcool interagir com outras drogas (lícitas ou não), e que isso pode acontecer de maneira imprevisível, levando a uma emergência médica.
The first aider should encourage the person to find some information on how to reduce the harms associated with their problem drinking.	O(a) socorrista deve incentivar a pessoa a procurar informações sobre como reduzir os danos associados ao uso problemático de álcool.
The first aider should tell the person what they are willing and able to do to help. This may range from simply being a good listener to organising professional help.	O(a) socorrista deve dizer à pessoa o que está disposto(a) a fazer para ajudar. Isso pode ir desde simplesmente ser bom(boa) ouvinte até procurar ajuda profissional para a pessoa.
The first aider should not expect a change in the person’s thinking or behaviour right away; this conversation might be the first time the person has thought about their drinking as a problem.	O(a) socorrista não deve esperar que a pessoa mude rapidamente sua forma de pensar ou de se comportar; essa conversa pode ser a primeira vez que a pessoa pensou sobre seu hábito de beber como um problema.
The first aider should ask the person if they believe their drinking is a problem.	O(a) socorrista deve perguntar à pessoa se ela acredita que seu hábito de beber é um problema.
The first aider should be aware that, when asked about their drinking, the person may lie about it or deny they have a problem.	O(a) socorrista pode até perguntar sobre os hábitos de beber da pessoa porém ele(a) deve estar ciente de que a pessoa poderá negar ou mentir a respeito.
The first aider should know the personal boundaries of the person.	O(a) socorrista deve saber seus limites na aproximação com a pessoa.
The first aider should ask the person how they can help.	O(a) socorrista deve perguntar para a pessoa como ela acha que ele pode ajudá-la.
What to do if the person is unwilling to change their drinking behaviour	O que fazer se a pessoa não estiver disposta a mudar seu hábito de bebida
The first aider should be aware that they can speak with a health professional to determine how best to approach the person about their concerns.	O(a) socorrista deve saber que ambos podem falar com um profissional de saúde para determinar a melhor maneira de abordar a pessoa sobre suas preocupações.
The first aider should be aware that they can consult with others who have dealt with problem drinking about effective ways to help the person.	O(a) socorrista deve saber que pode consultar outros que já lidaram com o beber problemático sobre maneiras eficazes de ajudar a pessoa.
The first aider should discuss with the person the link between their drinking behaviour and the negative consequences.	O(a) socorrista deve discutir com a pessoa a ligação entre o seu hábito de uso de bebida alcoólica e as consequências negativas decorrentes.
If the person is unwilling to change their drinking behaviour, the first aider should... not join in drinking with them.	Se a pessoa não estiver disposta a mudar seu hábito de uso de bebida alcoólica, o(a) socorrista não deve beber com a pessoa.
Professional help	Ajuda profissional
The first aider should be aware that the person cannot be forced to get professional help except under certain circumstances, for example, if a violent incident results in the police being called or following a medical emergency.	O(a) socorrista deve saber que a pessoa não pode ser forçada a receber ajuda profissional exceto em determinadas circunstâncias - por exemplo, se um incidente violento resulta em acionamento da polícia ou após uma emergência médica.
The first aider should know the following warning signs indicate the person needs professional help… The person acknowledges they think a lot about alcohol and when they’ll next get a chance to drink.	O(a) socorrista deve saber que os sinais de alerta a seguir indicam que a pessoa precisa de ajuda profissional: A pessoa reconhece que pensa muito sobre álcool e sobre quando terão sua próxima chance de beber.
The first aider should know the following warning signs indicate the person needs professional help… The person is in debt because of the amount of money they spend on alcohol.	O(a) socorrista deve saber que os sinais de alerta a seguir indicam que a pessoa precisa de ajuda profissional: A pessoa está endividada por causa da quantidade de dinheiro que gasta com álcool.
The first aider should know the following warning signs indicate the person needs professional help… The person becomes anxious when they cannot get access to alcohol.	O(a) socorrista deve saber que os sinais de alerta a seguir indicam que a pessoa precisa de ajuda profissional: A pessoa se torna ansiosa quando não consegue ter acesso a álcool.
The first aider should know the following warning signs indicate the person needs professional help… The person needs alcohol to help deal with certain situations.	O(a) socorrista deve saber que os sinais de alerta a seguir indicam que a pessoa precisa de ajuda profissional: A pessoa precisa de álcool para ajudá-la a lidar com determinadas situações.
The first aider should know the following warning signs indicate the person needs professional help… The person gets into arguments or has accidents because of alcohol.	O(a) socorrista deve saber que os sinais de alerta a seguir indicam que a pessoa precisa de ajuda profissional: A pessoa se envolve em brigas/discussões ou acidentes por causa do álcool.
The first aider should know the following warning signs indicate the person needs professional help… The person’s ability to perform day-to-day tasks is severely disrupted.	O(a) socorrista deve saber que os sinais de alerta a seguir indicam que a pessoa precisa de ajuda profissional: A habilidade da pessoa de realizar tarefas do dia a dia está gravemente prejudicada.
Discussing professional help with the person	Discutindo ajuda profissional com a pessoa
The first aider should be aware that the person may not want professional help when it is first suggested to them.	O(a) socorrista deve saber que a pessoa pode não querer ajuda profissional na primeira vez em que isso lhe é sugerido.
The first aider should be aware that the person may find it difficult to accept professional help.	O(a) socorrista deve saber que a pessoa pode ter dificuldade para aceitar receber ajuda profissional.
The first aider should be aware that it is ultimately the person’s decision to get professional help.	O(a) socorrista deve saber que cabe à própria pessoa decidir se aceita ou não ajuda profissional.
The first aider should explain to the person that there are several approaches available for treating drinking problems.	O(a) socorrista deve explicar à pessoa que há diversas abordagens disponíveis para tratar problemas com bebida.
The first aider should reassure the person that professional help is confidential.	O(a) socorrista deve assegurar a pessoa de que a ajuda profissional é confidencial.
The first aider should tell the person that they will support them in getting professional help.	O(a) socorrista deve dizer à pessoa que ele(a) irá ajudá-la a obter ajuda profissional.
If the person is willing to seek professional help, the first aider should give them information about local options.	Se a pessoa quiser procurar ajuda profissional, o(a) socorrista deve dar-lhe informações sobre opções próximas.
If the person is willing to seek professional help, the first aider should encourage the person to make an appointment.	Se a pessoa estiver disposta a procurar ajuda profissional, o(a) socorrista deve incentivá-la a marcar uma consulta.
What to do if the person unwilling to get professional help	O que fazer se a pessoa não estiver disposta a procurar ajuda profissional
If the person is unwilling to get professional help, the first aider should... be compassionate and patient while waiting for the person to accept they need it.	Se a pessoa não estiver disposta a procurar ajuda profissional, o(a) socorrista deve: Ser compassivo(a) e paciente enquanto espera que a pessoa aceite que precisa dessa ajuda.
If the person is unwilling to get professional help, the first aider should... be prepared to talk to them again in the future.	Se a pessoa não estiver disposta a procurar ajuda profissional, o(a) socorrista deve: Estar preparado(a) para falar com a pessoa novamente no futuro.
The first aider should continue to suggest professional help to the person if they are putting themselves or others at risk of harm.	O(a) socorrista deve continuar a sugerir ajuda profissional à pessoa caso ela esteja pondo a si mesmo ou a terceiros em risco.
Understanding low-risk drinking	Entendendo o beber de baixo risco
The first aider should be aware that abstinence from drinking may not be the person’s goal and that reducing the quantity of alcohol consumed is a worthwhile objective.	O(a) socorrista deve saber que a abstinência do álcool pode não ser o objetivo da pessoa e que reduzir a quantidade de álcool consumido é um objetivo válido.﻿
How to encourage low-risk drinking	Como encorajar o beber de baixo risco
The first aider should tell the person that only they can take responsibility for reducing their alcohol intake.	O(a) socorrista deve dizer à pessoa que somente ela mesma é a responsável pela redução do seu consumo de álcool.
The first aider should tell the person that changing drinking patterns is difficult but they should not give up trying.	O(a) socorrista deve dizer à pessoa que mudar o padrão de consumo de bebida alcoólica é difícil mas que ela não deve desistir de tentar.
Practical tips for low-risk drinking	Dicas práticas para o beber de baixo risco
If the person wants some advice on low-risk drinking, the first aider should… tell the person where they can get information about low-risk drinking.	Se a pessoa quiser conselhos sobre beber de baixo risco, o(a) socorrista deve: ...dizer-lhe onde pode obter informações sobre um beber de baixo risco.
If the person wants some advice on low-risk drinking, the first aider should… tell the person where they can access it.	Se a pessoa quiser conselhos sobre beber de baixo risco, o(a) socorrista deve: ...dizer à pessoa onde ela pode acessar tais informações.
If the person wants some advice on low-risk drinking, the first aider should… advise the person not to let people top up their drink before it is finished, so they don’t lose track of how much alcohol they have consumed.	Se a pessoa quiser conselhos sobre beber de baixo risco, o(a) socorrista deve: ...aconselhar à pessoa que não permita que outros encham seu copo antes de ela terminar, para que não perca a conta de quanto álcool consumiu.
If the person wants some advice on low-risk drinking, the first aider should… advise the person to drink plenty of water on a drinking occasion to prevent dehydration.	Se a pessoa quiser conselhos sobre beber de baixo risco, o(a) socorrista deve: ...aconselhar a pessoa a beber bastante água numa ocasião em que estiver bebendo álcool para não desidratar.
If the person wants some advice on low-risk drinking, the first aider should… advise the person to avoid drinking competitions and drinking games.	Se a pessoa quiser conselhos sobre beber de baixo risco, o(a) socorrista deve: ...aconselhar a pessoa a evitar competições e jogos de bebidas.
If the person wants some advice on low-risk drinking, the first aider should… advise the person to have one drink at a time.	Se a pessoa quiser conselhos sobre beber de baixo risco, o(a) socorrista deve: ...aconselhar a pessoa a tomar uma bebida de cada vez.
If the person wants some advice on low-risk drinking, the first aider should… advise the person to spend their time in activities that don’t involve drinking.	Se a pessoa quiser conselhos sobre beber de baixo risco, o(a) socorrista deve: ...aconselhar a pessoa a gastar o tempo livre em atividades que não envolvam beber.
The first aider should advise the person to avoid keeping up with their friends drink for drink.	O(a) socorrista deve aconselhar a pessoa a evitar acompanhar seus amigos a cada bebida.
The first aider should advise the person to be aware of the alcohol content of their drink.	O(a) socorrista deve aconselhar a pessoa a ter noção do teor alcoólico de sua bebida.
The first aider should advise the person to identify situations where they are most likely to drink and to avoid them if practical.	O(a) socorrista deve aconselhar a pessoa a identificar as situações em que estão mais sujeitas a beber e evitar tais situações se possível.
Encouraging other supports	Encorajando outros suportes
The first aider should make the person aware of the range of non-professional supports available for problem drinking, for example, self-help groups.	O(a) socorrista deve conscientizar a pessoa sobre a variedade de apoios não-profissionais disponíveis para problemas com bebida, como, por exemplo, grupos de autoajuda.
The first aider should encourage the person to reach out to friends and family who support their efforts to change their drinking behaviours.	O(a) socorrista deve incentivar a pessoa a aproximar-se de amigos e familiares que apoiem seus esforços para mudar seu hábito de beber.
The first aider should encourage the person to spend time with non-drinking family and friends who support the person's effort to change their drinking behaviour.	O(a) socorrista deve incentivar a pessoa a passar tempo com amigos e familiares que não bebam álcool e apoiem seus esforços para mudar seu hábito de beber.
The first aider should encourage the person to spend time with supportive non-drinking friends and family.	O(a) socorrista deve incentivar a pessoa a passar tempo com amigos e familiares que a apoiem e não bebam álcool.
The first aider should warn the person that not all family and friends will be supportive of their efforts to change their drinking behaviour.	O(a) socorrista deve advertir a pessoa que nem todos os amigos e familiares apoiarão seus esforços para mudar seu hábito de beber.
The first aider should promote sports and outdoor activities.	O(a) socorrista deve incentivar atividades ao ar livre e esportes.
Dealing with social pressure to drink	Lidando com a pressão social para beber
The first aider should be aware that there is often social pressure to get drunk when drinking.	O(a) socorrista deve saber que muitas vezes há uma pressão social para embriagar-se quando se bebe.
The first aider should advise the person to be assertive when they feel pressured to drink more than they want or intend to.	O(a) socorrista deve aconselhar a pessoa a ser assertiva quando se sentir pressionada a beber mais do que deseja ou mais do que pretende.
The first aider should tell the person that they have the right to refuse alcohol when under pressure to drink.	O(a) socorrista deve dizer à pessoa que ela tem o direito de recusar álcool quando estiver sob pressão para beber.
The first aider should tell the person that they can say “no thanks”, without explanation, when under pressure to drink.	O(a) socorrista deve dizer à pessoa que ela pode dizer "não, obrigado", sem explicações, quando estiver sob pressão para beber.
The first aider should suggest different ways the person can say no when pressured to drink such as “I don’t feel like it”, "I don't feel well" or "I am taking medication”.	O(a) socorrista deve sugerir outras maneiras para a pessoa dizer não quando pressionada a beber, como "Não estou com vontade", "Não estou me sentindo bem" ou "Estou tomando remédio".
The first aider should encourage the person to practice different ways of saying ‘no’ to social pressure to drink.	O(a) socorrista deve incentivar a pessoa a praticar diferentes maneiras de dizer "não" à pressão social para beber.
The first aider should suggest to the person that the people who care about them will accept their decision not to drink.	O(a) socorrista deve dar a entender à pessoa que as pessoas que se preocupam com ela irão aceitar sua decisão de não beber.
The first aider should suggest that the person avoid places where alcoholic beverages are present or people who drink.	O(a) socorrista deve sugerir não frequentar lugares onde tenham bebidas alcoólicas, e evitar pessoas que bebam.
Recognising alcohol intoxication	Reconhecendo a intoxicação por álcool
The first aider should be able to recognise the signs of alcohol intoxication.	O(a) socorrista deve ser capaz de reconhecer os sinais da intoxicação por álcool.
The first aider should be aware of the major factors that account for variation in symptoms of intoxication, such as prior experience with alcohol, taking other drugs and medical conditions.	O(a) socorrista deve saber os principais fatores que influenciam os sintomas da intoxicação, como experiências prévias com álcool, uso de outras drogas e presença de outras doenças.
The first aider should be aware that symptoms of other medical conditions can mimic the symptoms of intoxication.	O(a) socorrista deve saber que sintomas de outras doenças podem mimetizar os sintomas da intoxicação
Understanding alcohol intoxication	Entendendo a intoxicação por álcool
The first aider should be aware that the body only metabolises approximately one standard drink of alcohol an hour.	O(a) socorrista deve saber que o corpo só metaboliza aproximadamente uma dose padrão de álcool por hora.
The first aider should be aware that only time will reverse the effects of intoxication.	O(a) socorrista deve saber que somente o tempo irá reverter os efeitos da intoxicação.
The first aider should be aware that drinking black coffee, sleeping, walking and cold showers will not reverse the effects of intoxication.	O(a) socorrista deve saber que beber café preto, dormir, andar e tomar uma ducha gelada não irá reverter os efeitos da intoxicação.
The first aider should be aware that intoxication may lead to a medical emergency.	O(a) socorrista deve saber que a intoxicação pode levar a uma emergência médica.
The first aider should ask the intoxicated person if they have taken any medications or other drugs, in case the person’s condition deteriorates into a medical emergency.	O(a) socorrista deve perguntar à pessoa intoxicada se ela tomou alguma medicação ou outras drogas, no caso de a condição da pessoa levar a uma emergência médica.
The first aider should arrange for the intoxicated person to go to a hospital if they think the person is a risk to themselves.	O(a) socorrista deve providenciar que a pessoa intoxicada vá a um hospital se achar que ela é um risco a si mesma.
The first aider should be aware that the person may be more intoxicated than they realise.	O(a) socorrista deve saber que a pessoa pode estar mais intoxicada do que ela se dá conta.
The first aider should be aware that when intoxicated the person may engage in a wide range of risky activities, such as having unprotected sex, vandalizing property or driving a car.	O(a) socorrista deve saber que enquanto está intoxicada a pessoa pode pôr a si mesma em risco de diversas maneiras, como fazer sexo desprotegido, vandalizar propriedade alheia ou dirigir.
What to do when the person is intoxicated	O que fazer quando a pessoa estiver intoxicada
The first aider should stay calm.	O(a) socorrista deve manter a calma.
The first aider should stay with the intoxicated person or ensure they are not left alone.	O(a) socorrista deve ficar com a pessoa intoxicada ou assegurar-se de que ela não ficará sozinha.
The first aider should assess the situation for potential dangers and ensure that the intoxicated person, themselves and others are safe.	O(a) socorrista deve avaliar a situação, verificar perigos em potencial e assegurar que a pessoa intoxicada, o(a) próprio(a) socorrista e terceiros estão em segurança.
The first aider should monitor the intoxicated person and their environment to prevent tripping or falling.	O(a) socorrista deve monitorar a pessoa intoxicada e o ambiente para prevenir que ela tropece ou caia.
The first aider should keep the intoxicated person away from machines and dangerous objects.	O(a) socorrista deve manter a pessoa intoxicada longe de máquinas e objetos perigosos.
The first aider should create some distance between the person and others who may worsen the situation by taking them to an appropriate place until the situation calms down.	O(a) socorrista deve tirar pessoas de perto que piorem a situação, levar a pessoa alcoolizada para um lugar apropriado até que a situação venha a se acalmar.
Talking to the intoxicated person	Conversando com a pessoa intoxicada
The first aider should talk with the intoxicated person in a respectful manner.	O(a) socorrista deve falar com a pessoa intoxicada em uma maneira respeitosa.
The first aider should talk with the intoxicated person using simple, clear language.	O(a) socorrista deve falar com a pessoa intoxicada de maneira simples e clara.
The first aider should be aware that the intoxicated person may overreact to negative words; therefore, the first aider should use positive words (such as ‘stay calm’) instead of negative words (such as ‘don’t fight’).	O(a) socorrista deve saber que a pessoa intoxicada pode reagir exageradamente ao ouvir palavras negativas; assim, devem-se usar palavras positivas (como "fique calmo(a)") ao invés de negativas (como "não brigue").
The first aider should not laugh at, make fun of, or provoke the intoxicated person.	O(a) socorrista não deve rir, fazer piadas ou provocar a pessoa intoxicada.
The first aider should not attempt to engage the person in a serious conversation about their drinking behaviour while they are intoxicated.	O(a) socorrista não deve tentar ter uma conversa séria com a pessoa sobre seu hábito de beber enquanto ela estiver intoxicada.
Getting the intoxicated person home	Levando a pessoa intoxicada para casa
The first aider should discourage the intoxicated person from driving a vehicle or riding a bike, for example, by telling them about the risks to both themselves and others.	O(a) socorrista deve desencorajar a pessoa intoxicada a dirigir ou andar de bicicleta, por exemplo, contando-lhe sobre os riscos que isso pode causar a ela e a outros.
The first aider should prevent the intoxicated person from driving a vehicle or riding a bike, but only if it is safe to do so.	O(a) socorrista deve impedir que a pessoa intoxicada dirija um veículo ou ande de bicicleta, mas somente se for seguro impedi-la de fazer isso.
If it is unsafe to prevent the person from driving, the first aider should call the police.	Se não for seguro impedir que a pessoa intoxicada dirija, o(a) socorrista deve chamar a polícia.
The first aider should organise a safe mode of transport for the intoxicated person to get home.	O(a) socorrista deve providenciar um meio de transporte seguro para a pessoa chegar até sua casa.
The first aider should call the emergency if the person is unable to drive or return home due to potential risks this carries.	O(a) socorrista deve chamar apoio profissional emergencial caso a pessoa não esteja em condições de dirigir ou voltar pra casa. Simplesmente colocar dentro de um taxi expõe a pessoa a riscos sérios, ainda mais se a pessoa for mulher.
What to do if the intoxicated person becomes aggressive	O que fazer se a pessoa intoxicada ficar agressiva
The first aider should ensure their own safety at all times.	O(a) socorrista deve assegurar sua própria segurança a todo instante.
The first aider should de-escalate the situation as much as possible.	O(a) socorrista deve tentar diminuir a tensão da situação o tanto quanto for possível.
The first aider should remain as calm as possible.	O(a) socorrista deve manter-se o mais calmo(a) possível.
The first aider should speak slowly and confidently.	O(a) socorrista deve falar de maneira lenta e segura.
The first aider should speak with a gentle, caring tone of voice.	O(a) socorrista deve falar num tom de voz tranquilo e empático.
The first aider should refrain from speaking to the intoxicated person in a hostile or threatening manner.	O(a) socorrista deve evitar falar com a pessoa intoxicada de maneira hostil ou ameaçadora.
The first aider should avoid arguing with the intoxicated person.	O(a) socorrista deve evitar discutir com a pessoa intoxicada.
The first aider should consider taking a break from the conversation to allow the intoxicated person a chance to calm down.	O(a) socorrista deve considerar fazer uma pausa na conversa para permitir que a pessoa intoxicada se acalme.
The first aider should watch the intoxicated person for signs of increasing aggression.	O(a) socorrista deve observar a pessoa intoxicada para identificar sinais de aumento da agressividade.
If violence has occurred, the first aider should seek the appropriate emergency assistance.	Se tiver ocorrido violência, o(a) socorrista deve buscar assistência emergencial apropriada.
Seeking medical help	Procurando ajuda médica
The first aider should not be afraid to seek medical help for the intoxicated person, if needed.	O(a) socorrista não deve hesitar em procurar ajuda médica para a pessoa intoxicada, se necessário.
The first aider should seek medical help if required, even if there may be legal implications for the intoxicated person.	O(a) socorrista deve buscar ajuda médica se necessário, mesmo se houver implicações legais para a pessoa intoxicada.
The first aider should be aware that it is beneficial for a friend or family member to accompany the intoxicated person to hospital because they may be able to provide relevant information.	O(a) socorrista deve saber que é benéfico que um amigo ou familiar acompanhe a pessoa intoxicada ao hospital, porque eles podem ser capazes de fornecer informações relevantes.
General principles for emergencies related to alcohol intoxication	Princípios gerais para emergências relacionadas à intoxicação por álcool
The first aider should be aware that alcohol consumption can mask pain from injuries.	O(a) socorrista deve saber que o consumo de álcool pode mascarar a dor decorrente de ferimentos.
The first aider should monitor the person’s airway, breathing and circulation.	O(a) socorrista deve monitorar as vias aéreas, respiração e circulação da pessoa intoxicada.
If the intoxicated person has no pulse, the first aider should be aware that they need cardiopulmonary resuscitation (CPR).	Se a pessoa intoxicada não tiver pulso, o(a) socorrista deve saber ela precisa de ressuscitação cardiopulmonar (RCP).
The first aider should check for broken glass before rolling the person into the recovery position.	O(a) socorrista deve checar se há vidro quebrado antes de colocar a pessoa na posição de segurança.
The first aider should keep the intoxicated person warm to prevent hypothermia (being aware that although the person may feel warm their body temperature may actually be decreasing).	O(a) socorrista deve manter a pessoa intoxicada aquecida para evitar hipotermia (sabendo que apesar de a pessoa estar aparentemente quente, sua temperatura pode estar caindo).
What to do if the intoxicated person vomits	O que fazer se a pessoa intoxicada vomitar
If the person has vomited, the first aider should clear the person’s airway if necessary.	Se a pessoa tiver vomitado, o(a) socorrista deve desobstruir as vias aéreas da pessoa se for necessário.
If the person is vomiting and conscious, the first aider should keep the person sitting or put them in the recovery position.	Se a pessoa estiver vomitando e consciente, o(a) socorrista deve mantê-la sentada ou colocá-la na posição de recuperação.
If the person is continually vomiting, the first aider should call an ambulance.	Se a pessoa estiver vomitando sem parar, o(a) socorrista deve chamar uma ambulância.
If the person is vomiting and unconscious, the first aider should put them in the recovery position and stay with them until medical help arrives. If the person is left lying on their back they could suffocate on their vomit or their tongue could block their airway.	Se a pessoa estiver vomitando e inconsciente, o(a) socorrista deve colocá-la na posição de recuperação e ficar com ela até chegar ajuda médica. Se a pessoa for deixada deitada de costas, ela pode sufocar em seu próprio vômito, ou sua língua pode obstruir suas vias aéreas.
What to do if the intoxicated person falls asleep	O que fazer se a pessoa intoxicada dormir
If the intoxicated person is hard to wake, the first aider should put them in the recovery position.	Se for difícil acordar a pessoa, o(a) socorrista deve colocá-la na posição de recuperação.
If the intoxicated person cannot be woken, the first aider should call an ambulance.	Se não for possível acordar a pessoa, o(a) socorrista deve chamar uma ambulância.
What to do if the person is dangerously intoxicated	O que fazer se a pessoa estiver perigosamente intoxicada
The first aider should know what alcohol poisoning means.	O(a) socorrista deve saber o significado de envenenamento por álcool.
The first aider should be able to recognise the symptoms of alcohol poisoning.	O(a) socorrista deve ser capaz de reconhecer os sinais de envenenamento por álcool.
The first aider should be aware that alcohol poisoning can lead to death.	O(a) socorrista deve saber que o envenenamento por álcool pode levar à morte.
The first aider should be aware that the amount of alcohol that causes alcohol poisoning is different for every person.	O(a) socorrista deve saber que a quantidade de álcool que causa envenenamento é diferente para cada pessoa.
The first aider should take the intoxicated person to a hospital's emergency department if there is concern that their level of intoxication is dangerous.	O(a) socorrista deve levar a pessoa intoxicada ao pronto-socorro se houver suspeita de que seu nível de intoxicação é perigoso.
The first aider should not wait for all the symptoms of alcohol poisoning to be present before getting medical help.	O(a) socorrista não deve esperar que todos os sintomas de envenenamento por álcool surjam para procurar ajuda médica.
If alcohol poisoning is suspected, the first aider should ensure the intoxicated person is not left alone.	Se houver suspeita de envenenamento por álcool, o(a) socorrista deve assegurar que a pessoa intoxicada não seja deixada sozinha.
If alcohol poisoning is suspected, the first aider should not give the intoxicated person food as they may choke on it if they are not fully conscious.	Se houver suspeita de envenenamento por álcool, o(a) socorrista não deve dar comida à pessoa intoxicada, pois ela pode sufocar caso não esteja plenamente consciente.
If alcohol poisoning is suspected, the first aider should call an ambulance immediately.	Se houver suspeita de envenenamento por álcool, o(a) socorrista deve chamar uma ambulância imediatamente.
The first aider should call an ambulance if the intoxicated person’s breathing is irregular, shallow or slow.	O(a) socorrista deve chamar uma ambulância se a respiração da pessoa intoxicada estiver irregular, diminuída ou lenta.
The first aider should call an ambulance if the intoxicated person’s pulse rate is irregular, weak or slow.	O(a) socorrista deve chamar uma ambulância se a frequência cardíaca da pessoa intoxicada for irregular, fraca ou lenta.
The first aider should call an ambulance if the intoxicated person’s skin is cold, clammy, pale or bluish in colour.	O(a) socorrista deve chamar uma ambulância se a pele da pessoa intoxicada estiver fria, úmida, pálida ou azulada.
The first aider should call an ambulance if the intoxicated person falls unconscious.	O(a) socorrista deve chamar uma ambulância se a pessoa intoxicada ficar inconsciente.
Other alcohol-related emergencies	Outras emergências relacionadas ao álcool
If the intoxicated person shows signs of a possible head injury (for example, they are vomiting and talking incoherently), the first aider should seek medical help.	Se a pessoa intoxicada tiver sinais de um trauma da cabeça (por exemplo, se estiver vomitando e falando de maneira incoerente), o(a) socorrista deve buscar ajuda médica.
If the intoxicated person expresses suicidal thoughts (e.g. states they wish to kill themselves) or demonstrates suicidal behaviour (e.g. tries to walk in front of cars), the first aider should call emergency services for assistance.	Se a pessoa intoxicada expressar pensamentos suicidas (por exemplo, afirmar que quer se matar) ou demonstrar comportamento suicida (por exemplo, tentar se jogar na frente dos carros), o(a) socorrista deve chamar serviços de emergência.
The first aider should seek medical help for the intoxicated person, if drink spiking is suspected.	O(a) socorrista deve buscar ajuda médica para a pessoa intoxicada se houver suspeita de que alguém tenha adicionado drogas à bebida da pessoa.
Alcohol withdrawal	Abstinência do álcool
The first aider should know what alcohol withdrawal is.	O(a) socorrista deve saber o que é abstinência de álcool.
The first aider should be able to recognise the symptoms of alcohol withdrawal.	O(a) socorrista deve ser capaz de reconhecer os sinais de abstinência de álcool.
The first aider should seek medical help if the person displays symptoms of severe alcohol withdrawal.	O(a) socorrista deve buscar ajuda médica se a pessoa tiver sintomas de abstinência grave de álcool.
If the person stops drinking heavily, and becomes delirious and confused, the first aider should get medical help.	Se a pessoa parar de beber pesadamente e se tornar delirante e confusa, o(a) socorrista deve buscar ajuda médica.
If the person stops drinking heavily, and begins hallucinating, the first aider should get medical help.	Se a pessoa parar de beber pesadamente e começar a alucinar, o(a) socorrista deve buscar ajuda médica.
The first aider should be aware that un-medicated alcohol withdrawal may lead to seizures.	O(a) socorrista deve saber que a abstinência de álcool não-medicada pode levar a convulsões.
If the person is experiencing withdrawal symptoms, the first aider should explain that these are part of how the body initially reacts to alcohol withdrawal.	O(a) socorrista deve perguntar se a pessoa tem sintomas de abstinência e explicar como o corpo pode reagir sem o álcool a princípio
The first aider should explain to the person that it may be possible to take medication to reduce anxiety and to have psychotherapy to help with abstinence.	O(a) socorrista deve explicar as possibilidades da pessoa tomar medicação para diminuir a ansiedade e fazer psicoterapia para auxiliar na abstinência.
